# Supplementary material for: Frequent Spindle Assembly Errors Require Structural Rearrangement to Complete Meiosis in Zea mays
Source: Int J Mol Sci. 2022 Apr 13;23(8):4293. doi: 10.3390/ijms23084293 (PMC9031645; doi:10.3390/ijms23084293)
Supplement: Supplementary file 1 [file ijms-23-04293-s001.zip]

Archive with 12 entries (12 files):
- Supplemental Movie S10 Spindle Fusion.mp4
- Supplemental Movie S11_Full Assembly and Disassembly cell 1.mp4
- Supplemental Movie S12_Full Assembly and Disassembly cell 2.mp4
- Supplemental Movie S1_Meiosis I spindle assembly.mp4
- Supplemental Movie S2_Meiosis II spindle assembly.mp4
- Supplemental Movie S3_Chrom congression.mp4
- Supplemental Movie S4_Meiosis I disassembly.mp4
- Supplemental Movie S5_Meiosis II disassembly .mp4
- Supplemental Movie S6_Tripolar correction_panel 1.mp4
- Supplemental Movie S7_Tripolar correction_panel 2.mp4
- Supplemental Movie S8_Apolar correction_panel 3.mp4
- Supplemental Movie S9_Multipolar correction_panel 4.mp4
